# Supplementary material for: Autonomic Nervous Dysfunction and Ultra-Short-Term Heart Rate Variability in Atrial Fibrillation: Recent Advances in Early Detection
Source: J Cardiovasc Dev Dis. 2026 Jun 22;13(6):286. doi: 10.3390/jcdd13060286 (PMC13301170; doi:10.3390/jcdd13060286)
Supplement: Supplementary file 1 [file jcdd-13-00286-s001.zip]

Archive with 1 entries (1 files):
- jcdd-4253473-supplementary.pdf
